# Supplementary material for: Pursuing More Aggressive Timelines in the Surgical Treatment of Traumatic Spinal Cord Injury (TSCI): A Retrospective Cohort Study with Subgroup Analysis
Source: J Clin Med. 2021 Dec 20;10(24):5977. doi: 10.3390/jcm10245977 (PMC8703655; doi:10.3390/jcm10245977)
Supplement: Supplementary file 1 [file jcm-10-05977-s001.zip]

Archive with 1 entries (1 files):
- jcm-1455280-supplementary.pdf
